# Supplementary material for: Phenotypic and Genetic Variation in Morphophysiological Traits in Huanglongbing-Affected Mandarin Hybrid Populations
Source: Plants (Basel). 2022 Dec 22;12(1):42. doi: 10.3390/plants12010042 (PMC9824356; doi:10.3390/plants12010042)
Supplement: Supplementary file 1 [file plants-12-00042-s001.zip]

Archive with 1 entries (1 files):
- plants-2105003-supplementary.pdf
